# Supplementary material for: Capturing the metabolomic diversity of KRAS mutants in non-small-cell lung cancer cells
Source: Oncotarget. 2014 May 12;5(13):4722–31. doi: 10.18632/oncotarget.1958 (PMC4148094; doi:10.18632/oncotarget.1958)
Supplement: Supplementary file 2 [file oncotarget-05-4722-s002.xlsx]

## Sheet: Suppl Table1
Suppmental Table 1. Identification table of metabolites that had significant contribution in discriminating experimental groups (S-plot from OPLS-DA multivariate analysis)
Table 1 reports metabolite name, metabolic classification (KEGG), measured mass, delta ppm, adducts, molecular weight (MW) in kDa, fold-change KRAS mutant vs WT expressed as Log2 ratio
Gray shaded cell represent fold-change ratio non significantly different between KRAS mutants vs WT

## Sheet: Foglio1
						Log2 Fold-change RATIO	Log2 Fold-change RATIO	Log2 Fold-change RATIO
Matabolite	Metabolic Classification (KEGG)	Measured mass	Delta ppm	Adduct	MW kDa	G12CvsWT	G12DvsWT	G12VvsWT
3-Hydroxysuberic acid	Hydroxy Acids	118.031	3.5773	M+2Na	190.194	-0.0287974	1.48618	1.89079
N-Acryloylglycine	Amino acids	130.05	1.309	M+H	129.114	-0.559779	-0.262666	-0.0805985
Adenosine	Purine Nucleosides	268.104	0.262	M+H	267.097	-0.0212538	-0.27859	3.08988
Beta-Citryl-L-glutamic acid	Amino acids	322.077	0.0872	M+H	321.07	-0.774645	-1.31646	-1.27773
Caproic acid	Fatty acids	139.073	3.3079	M+Na	116.084	0.120457	0.311996	0.230818
CREATINE	Amino Acids and Derivatives	132.077	1.1673	M+H	131.069	0.520778	1.39161	-0.702961
D-Alanine	Amino acids	112.037	2.201	M+Na	89.0477	-1.8617	-0.886211	-1.56053
Glucose	Carbohydrates	203.053	0.5886	M+Na	180.063	0.258569	0.506761	0.816692
FAPy-adenine	Pyrimidines and Pyrimidine Derivatives	171.099	0.7643	M+NH4	153.065	-1.61339	-2.14232	-1.84892
N-Formyl-L-methionine	Amino Acids and Derivatives	178.053	0.7907	M+H	177.046	0.171171	0.774567	-0.20865
Glutathione	Coenzymes	308.091	1.0355	M+H	307.084	-0.184863	-0.315517	-0.270472
Glycerol	Glycerols	115.037	0.6735	M+Na	92.0473	-0.621342	-0.665449	-2.14139
Guanosine triphosphate	Nucleotides	521.986	5.194	M-H	522.991	-0.968634	-1.15917	-1.05547
Hippuric acid	Amino acids	180.065	0.947676	M+Na	179.173	0.84344	-0.0610767	1.26275
Hydroxyproline	Amino acids	132.065	2.19961	M+H	131.13	-0.66018	-0.702872	-0.530715
Hydroxypropionylcarnitine	Fatty Acid Esters	234.134	0.0042	M+H	233.126	-1.09689	0.425572	-1.22591
Isobutyryl-L-carnitine	Fatty Acid Esters	232.154	0.206915	M+H	231.289	0.539806	-0.317821	-0.172676
Iso-Valeraldehyde	Carbonyl Compounds	104.107	2.184	M+NH4	86.0732	-0.0287974	0.291676	-1.41942
Isovalerylcarnitine	Fatty Acid Esters	246.17	0.445099	M+H	245.315	0.294515	-0.515654	-0.405215
Asparagine	Amino acids	133.06	2.29467	M+H	132.118	-0.951722	-0.780259	-0.338056
Methionine	Amino acids	150.058	1.93334	M+H	149.211	-0.409175	0.0292715	-0.397717
Phenylalanine	Amino acids	188.068	0.540458	M+H	165.189	-0.401426	0.387865	0.158038
Tyrosine	Amino acids	182.081	0.409425	M+H	181.189	-0.125891	-0.00188665	0.0498501
Valine	Amino acids	118.086	2.13049	M+H	117.146	-0.550166	-0.377103	-0.316646
Alpha-aminobutyric acid	Amino Acids and Derivatives	104.07	1.018	M+H	103.063	1.24501	0.144405	-0.495527
Dihydroorotic acid	Diazines	176.066	5.569	M+NH4	158.033	0.20149	0.283116	0.67702
Glutamic acid	Amino acids	148.06	1.54651	M+H	147.129	-0.369678	-0.677535	-0.749687
Glutamine	Amino acids	147.076	1.89002	M+H	146.144	-0.827175	-0.712505	-0.672926
LysoPC(16:1(9Z))	Glycerophosphocholines	494.327	5.24	M+H	493.317	1.29841	1.3117	0.610031
N-Acetylaspartylglutamic acid	Peptides	305.098	0.522	M+H	304.091	-0.219558	1.16986	-0.388777
N-Acetyl-L-aspartic acid	Amino acids	176.055	0.845	M+H	175.048	-0.38812	0.750834	-1.42423
N-Acetyl-L-methionine	Amino acids	192.069	0.471	M+H	191.062	0.927235	-0.205927	0.0147634
N-Acetylputrescine	Carboxylic Acids	131.118	2.221	M+H	130.111	-1.65961	-2.29016	-1.28853
NAD	Purine Nucleotides	344.059	3.282	M+Na	664.117	-0.557404	-0.947603	-0.222699
N-Decanoylglycine	Amino Acids and Derivatives	230.175	0.13	M+H	229.168	0.434846	1.48964	0.180597
Niacinamide	Vitamins	123.055	2.04779	M+H	122.125	-0.91655	-0.520784	0.0985965
N-Nonanoylglycine	Amino Acids and Derivatives	216.159	1.022	M+H	215.152	-1.38186	1.96336	-1.8036
N-Undecanoylglycine	Amino Acids and Derivatives	244.193	4.283	M+H	243.183	0.2821	0.534689	0.413559
Oxidized glutathione	Peptides	307.084	0.275	M+2H	612.152	-0.384265	0.623694	-0.00751176
Pantothenic acid	Vitamins	220.118	0.286954	M+H	219.235	-0.140963	-0.634475	0.0240542
PC(16:0/0:0)	Glycerophosphocholines	518.323	1.382	M+H	517.317	-0.657583	0.0524339	-0.182449
PC(16:0/20:4(5Z,8Z,11Z,14Z))	Glycerophosphocholines	782.571	1.623	M+H	781.562	3.16876	-0.385819	1.25669
PC(18:0/0:0)	Glycerophosphocholines	524.373	3.886	M+H	523.364	-0.612397	-0.0543219	0.155958
PC(18:0/20:4(5Z,8Z,11Z,14Z))	Glycerophosphocholines	810.604	3.79	M+H	809.593	1.13736	2.29686	0.485864
PC(18:1(9Z)/0:0)	Glycerophosphocholines	522.358	5.421	M+H	521.348	0.578815	0.358697	0.0507874
PC(20:4(5Z,8Z,11Z,14Z)/0:0)	Glycerophosphocholines	544.342	4.665	M+H	543.332	1.45553	0.831438	-0.376132
PCA	Pyrrolidines	147.076	1.75725	M+NH4	129.114	-0.834346	-0.72577	-0.638965
PE(18:1(9Z)/0:0)	Glycerophosphoethanolamines	522.358	5.34	M+H	521.348	0.505487	0.792715	0.477746
PE(P-19:1(12Z)/0:0)	Glycerophosphoethanolamines	476.28	3.639	M-H	477.286	-1.38068	-0.297141	-2.12414
PG(16:0/18:1(9Z))	Glycerophosphoglycerols	747.521	3.261	M-H	748.525	2.87276	2.45637	3.26167
PI PI(16:00/18:00)	Glycerophosphoinositols	837.553	2.918	M-H	838.557	-2.47514	-1.52129	-0.85287
PI(16:0/16:0)	Glycerophosphoinositols	809.52	2.032	M-H	810.526	-1.9897	-0.853629	-1.64454
PI(18:0/20:4(5Z,8Z,11Z,14Z))	Glycerophosphoinositols	885.553	3.888	M-H	886.557	-1.00467	-0.931936	-1.54256
PI(18:1(9Z)/18:1(9Z))	Glycerophosphoinositols	861.552	2.952	M-H	862.557	-2.40747	-1.57559	-2.13331
Proline	Amino acids	116.07	1.71139	M+H	115.13	-0.524999	-0.285102	-0.912693
PS(18:0/20:4(5Z,8Z,11Z,14Z))	Glycerophosphoserines	810.532	4.118	M-H	811.536	-0.670793	-0.729675	0.40999
PS(18:0/22:6(4Z,7Z,10Z,13Z,16Z,19Z))	Glycerophosphoserines	834.532	3.76	M-H	835.536	-1.89566	-1.41671	-1.53525
Ribitol	Glycerophosphoserines	153.077	4.926	M+H	152.068	-0.217565	0.0953859	-0.83273
S-Lactoylglutathione	Peptides	380.113	0.762	M+H	379.105	-0.932024	-1.91714	0.187184
S-Nitrosoglutathione	Peptides	337.082	0.755	M+H	336.074	0.790026	-0.257586	-0.601429
Tryptophan	Amino acids	205.097	0.309398	M+H	204.225	0.124327	0.0125865	0.163202
Uridine triphosphate	Pyrimidine Nucleotides	482.964	4.646	M-H	483.969	-1.1764	-1.20864	-1.13182
greyNon significant fold-change

## Sheet: Suppl Table2
Supplemental Table 2: Sequences of primers used for RT Real Time PCR relative quantification of selected genes expression.
Gene	Primer Sequence
Glutaminase (GLS1)	Forward: 5’-TGCCTTCTGGAAAACACTTCTT-3’
	Reverse: 5’- TGGCTGGTAATGAATATGTTGG-3’
Glutamate Dehydrogenase 1 (GLUD1)	Forward: 5’- TGACCCAAAGGAACTGGAAG -3’
	Reverse: 5’- CCTCCAAGATGCTTCCTTCA -3’
Glutamate-ammonia Ligase (GLUL)	Forward: 5’- TACCCTCATGGGGACAGATG -3’
	Reverse: 5’- GCCATAGGCTCTGTCTGCTC -3’
β-Actin	Forward: 5’- TACAATGAGCTGCGTGTGG-3’
	Reverse: 5’- GGGGTGTTGAAGGTCTCAAA-3’
